# Supplementary material for: COVID-19 Knowledge/Practices, Mental Status, and Return-To-Work Concerns Among Healthcare Workers in Huangzhou District, Huanggang City, China
Source: Front Public Health. 2022 Jan 14;9:723118. doi: 10.3389/fpubh.2021.723118 (PMC8795632; doi:10.3389/fpubh.2021.723118)
Supplement: Supplementary file 1 [file Table_1.XLSX]

## Sheet: Additional Table Legends
Table S1	The basic preventive measures against COVID-19 (N=2050)
Table S2	The ways for HCWs to learn about the COVID-19 prevention knowledge(N=2050)
Table S3	Specific reasons for concerns about resuming work (N=1226)
Table S4	Specific reasons for concerns about returning to school (N=783)
Table S5	What measures do you hope your organization will take to resume work?(N=824)
Table S6	Which of the following measures do you hope the school will do in response to back to school? (N=855)

## Sheet: TableS1
The basic preventive measures against COVID-19 (N=2050)
	Cases	%
Wearing masks	2049	100
Washing hands frequently	2033	99.2
Home disinfection	1903	92.8
Disinfecting residences with alcohol	1859	90.7
Reduce people gathering	1958	95.5
Preventing the cold	1666	81.3
Using protection tools	1121	54.7
The prevention methods of TCM	1125	54.9
Strengthening exercise	1709	83.4
	100
	99.2
	92.8
	90.7
	95.5
	81.3
	54.7
	54.9
	83.4
	100
	99.2
	92.8
	90.7
	95.5
	81.3
	54.7
	54.9
	83.4
	100
	99.2
	92.8
	90.7
	95.5
	81.3
	54.7
	54.9
	83.4
	100
	99.2
	92.8
	90.7
	95.5
	81.3
	54.7
	54.9
	83.4
	100
	99.2
	92.8
	90.7
	95.5
	81.3
	54.7
	54.9
	83.4
	100
	99.2
	92.8
	90.7
	95.5
	81.3
	54.7
	54.9
	83.4
	100
	99.2
	92.8
	90.7
	95.5
	81.3
	54.7
	54.9
	83.4
	100
	99.2
	92.8
	90.7
	95.5
	81.3
	54.7
	54.9
	83.4
	100
	99.2
	92.8
	90.7
	95.5
	81.3
	54.7
	54.9
	83.4
	100
	99.2
	92.8
	90.7
	95.5
	81.3
	54.7
	54.9
	83.4
	100
	99.2
	92.8
	90.7
	95.5
	81.3
	54.7
	54.9
	83.4
	100
	99.2
	92.8
	90.7
	95.5
	81.3
	54.7
	54.9
	83.4
	100
	99.2
	92.8
	90.7
	95.5
	81.3
	54.7
	54.9
	83.4
	100
	99.2
	92.8
	90.7
	95.5
	81.3
	54.7
	54.9
	83.4
	100
	99.2
	92.8
	90.7
	95.5
	81.3
	54.7
	54.9
	83.4
	100
	99.2
	92.8
	90.7
	95.5
	81.3
	54.7
	54.9
	83.4
	100
	99.2
	92.8
	90.7
	95.5
	81.3
	54.7
	54.9
	83.4
	100
	99.2
	92.8
	90.7
	95.5
	81.3
	54.7
	54.9
	83.4
	100
	99.2
	92.8
	90.7
	95.5
	81.3
	54.7
	54.9
	83.4
	100
	99.2
	92.8
	90.7
	95.5
	81.3
	54.7
	54.9
	83.4
	100
	99.2
	92.8
	90.7
	95.5
	81.3
	54.7
	54.9
	83.4
	100
	99.2
	92.8
	90.7
	95.5
	81.3
	54.7
	54.9
	83.4
	100
	99.2
	92.8
	90.7
	95.5
	81.3
	54.7
	54.9
	83.4
	100
	99.2
	92.8
	90.7
	95.5
	81.3
	54.7
	54.9
	83.4
	100
	99.2
	92.8
	90.7
	95.5
	81.3
	54.7
	54.9
	83.4
	100
	99.2
	92.8
	90.7
	95.5
	81.3
	54.7
	54.9
	83.4
	100
	99.2
	92.8
	90.7
	95.5
	81.3
	54.7
	54.9
	83.4
	100
	99.2
	92.8
	90.7
	95.5
	81.3
	54.7
	54.9
	83.4
	100
	99.2
	92.8
	90.7
	95.5
	81.3
	54.7
	54.9
	83.4
	100
	99.2
	92.8
	90.7
	95.5
	81.3
	54.7
	54.9
	83.4
	100
	99.2
	92.8
	90.7
	95.5
	81.3
	54.7
	54.9
	83.4
	100
	99.2
	92.8
	90.7
	95.5
	81.3
	54.7
	54.9
	83.4
	100
	99.2
	92.8
	90.7
	95.5
	81.3
	54.7
	54.9
	83.4
	100
	99.2
	92.8
	90.7
	95.5
	81.3
	54.7
	54.9
	83.4
	100
	99.2
	92.8
	90.7
	95.5
	81.3
	54.7
	54.9
	83.4
	100
	99.2
	92.8
	90.7
	95.5
	81.3
	54.7
	54.9
	83.4
	100
	99.2
	92.8
	90.7
	95.5
	81.3
	54.7
	54.9
	83.4
	100
	99.2
	92.8
	90.7
	95.5
	81.3
	54.7
	54.9
	83.4
	100
	99.2
	92.8
	90.7
	95.5
	81.3
	54.7
	54.9
	83.4
	100
	99.2
	92.8
	90.7
	95.5
	81.3
	54.7
	54.9
	83.4
	100
	99.2
	92.8
	90.7
	95.5
	81.3
	54.7
	54.9
	83.4
	100
	99.2
	92.8
	90.7
	95.5
	81.3
	54.7
	54.9
	83.4
	100
	99.2
	92.8
	90.7
	95.5
	81.3
	54.7
	54.9
	83.4
	100
	99.2
	92.8
	90.7
	95.5
	81.3
	54.7
	54.9
	83.4
	100
	99.2
	92.8
	90.7
	95.5
	81.3
	54.7
	54.9
	83.4
	100
	99.2
	92.8
	90.7
	95.5
	81.3
	54.7
	54.9
	83.4
	100
	99.2
	92.8
	90.7
	95.5
	81.3
	54.7
	54.9
	83.4
	100
	99.2
	92.8
	90.7
	95.5
	81.3
	54.7
	54.9
	83.4
	100
	99.2
	92.8
	90.7
	95.5
	81.3
	54.7
	54.9
	83.4
	100
	99.2
	92.8
	90.7
	95.5
	81.3
	54.7
	54.9
	83.4
	100
	99.2
	92.8
	90.7
	95.5
	81.3
	54.7
	54.9
	83.4
	100
	99.2
	92.8
	90.7
	95.5
	81.3
	54.7
	54.9
	83.4
	100
	99.2
	92.8
	90.7
	95.5
	81.3
	54.7
	54.9
	83.4
	100
	99.2
	92.8
	90.7
	95.5
	81.3
	54.7
	54.9
	83.4
	100
	99.2
	92.8
	90.7
	95.5
	81.3
	54.7
	54.9
	83.4
	100
	99.2
	92.8
	90.7
	95.5
	81.3
	54.7
	54.9
	83.4
	100
	99.2
	92.8
	90.7
	95.5
	81.3
	54.7
	54.9
	83.4
	100
	99.2
	92.8
	90.7
	95.5
	81.3
	54.7
	54.9
	83.4
	100
	99.2
	92.8
	90.7
	95.5
	81.3
	54.7
	54.9
	83.4
	100
	99.2
	92.8
	90.7
	95.5
	81.3
	54.7
	54.9
	83.4
	100
	99.2
	92.8
	90.7
	95.5
	81.3
	54.7
	54.9
	83.4
	100
	99.2
	92.8
	90.7
	95.5
	81.3
	54.7
	54.9
	83.4
	100
	99.2
	92.8
	90.7
	95.5
	81.3
	54.7
	54.9
	83.4

## Sheet: TableS2
The ways for HCWs to learn about the COVID-19 prevention knowledge(N=2050)
	Cases	%
Official channels	1993	97.2
Community notices	1843	89.9
Various portals and news client messages	1340	65.4
Science blogger/forum/post	737	36
WeChat group/friend circle	1077	52.5
Social media platform	658	32.1
Heard from relatives and friends	355	17.3
Other sources*	25	1.2
*Included Hospital organizing training(23 participants); Self-study related documents(2 participants)

## Sheet: TableS3
Specific reasons for concerns about resuming work (N=1226)
	Cases	%
Asymptomatic infection is difficult to detect but is still infectious	1093	89.2
large number of employees gather in the workplace	1037	84.6
Contact with too many people during commute	913	74.5
Workplace/commuter transport cannot be thoroughly disinfected	908	74.1
Global epidemic makes imported cases inevitable	754	61.5
Drugs for prevention and treatment are not being developed fast enough	633	51.6
Others*	6	0.5
**Included Faced with uncertain risks due to the job type(4 participants); Clustering infected family(1 participants)；Other people inadequate protective measures(1 participants).

## Sheet: TableS4
Specific reasons for concerns about returning to school (N=783)
	Cases	%
The gathering of students	758	96.8
Bad personal hygiene measures	692	88.4
Asymptomatic infection	656	83.8
People contact on the way to school	617	78.8
Incompletely disinfected	534	68.2
Imported cases	426	54.4
Slow drug development	409	52.2

## Sheet: TableS5
What measures do you hope your organization will take to resume work?(N=824)
	Cases	%
The provision of adequate protective tools	769	93.3
Thorough disinfection of the workplace	764	92.7
Strengthen the security work	705	85.6
Cancel gathering activities	682	82.8
Review the conditions of work resumption	657	79.7
Provide training on COVID-19 prevention	619	75.1
Prevention products	541	65.7
Dedicated buses	335	40.7

## Sheet: TableS6
Which of the following measures do you hope the school will do in response to back to school? (N=855)
	Cases	%
Thorough disinfection of the classroom	837	97.9
Cancel gathering activities	827	96.7
The provision of adequate protective tools	809	94.6
Review the conditions of study resumption	803	93.9
Strengthen the security work	801	93.7
Provide training on COVID-19 prevention	764	89.4
Prevention products	599	70.1
Dedicated buses	503	58.8
